# Supplementary material for: Analysis on the epidemiological and drug resistance characteristics of osteoarticular tuberculosis in South-central China
Source: Front Public Health. 2024 Aug 30;12:1432071. doi: 10.3389/fpubh.2024.1432071 (PMC11392775; doi:10.3389/fpubh.2024.1432071)
Supplement: Supplementary file 1 [file Table_1.XLSX]

## Sheet: Sheet1
Supplemental table 1 Drug resistance characterization of osteoarticular tuberculosis from South-central China by univariate analysis
Characteristics		STR resistance (n,%)				INH resistance (n,%)				RFP resistance (n,%)				EMB resistance (n,%)				MDR (n,%)				DR (n,%)
		Yes	No	ᵡ2	P	Yes	No	ᵡ2	P	Yes	No	ᵡ2	P	Yes	No	ᵡ2	P	Yes	No	ᵡ2	P	Yes	No	ᵡ2	P
osteoarticular TB subtypes	Exclusively type	30 (20.55)	116 (79.45)	0.646	0.746	42 (28.77)	104 (71.23)	0.719	0.713	23 (15.75)	123 (84.25)	0.326	0.872	9 (6.16)	137 (93.84)	——	0.841	22 (15.07)	124 (84.93)	0.617	0.753	46 (31.51)	100 (68.49)	1.036	0.602
	Combined with other EPTB	11 (18.33)	49 (81.67)			14 (23.33)	46 (76.67)			9 (15.00)	51 (85.00)			3 (5.00)	57 (95.00)			9 (15.00)	51 (85.00)			15 (25.00)	45 (75.00)
	Combined with PTB	10 (15.87)	53 (84.13)			16 (25.40)	47 (74.60)			8 (12.70)	55 (87.30)			5 (7.94)	58 (92.06)			7 (11.11)	56 (88.89)			17 (26.98)	46 (73.02)
Infection sites	Spines	36 (20.34)	141 (79.66)	0.641	0.513	45 (26.16)	127 (73.84)	0.134	0.771	26 (15.12)	146 (84.88)	0.046	0.858	13 (7.56)	159 (92.44)	1.025	0.432	25 (14.53)	147 (85.47)	0.111	0.853	49 (28.49)	123 (71.51)	0.11	0.777
	Outside of spines	15 (16.30)	77 (83.70)			26 (28.26)	66 (71.74)			13 (14.13)	79 (85.87)			4 (4.35)	88 (95.65)			12 (13.04)	80 (86.96)			28 (30.43)	64 (69.57)
Gender	Male	37 (18.78)	160 (81.22)	0.015	1	54 (27.41)	143 (72.59)	0.156	0.757	26 (13.20)	171 (86.80)	1.625	0.245	11 (5.58)	186 (94.42)	0.289	0.591	25 (12.69)	172 (87.31)	1.251	0.322	58 (29.44)	139 (70.56)	0.071	0.88
	Female	14 (19.44)	58 (80.56)			18 (25.00)	54 (75.00)			14 (19.44)	58 (80.56)			6 (8.33)	66 (91.67)			13 (18.06)	59 (81.94)			20 (27.78)	52 (72.22)
Age groups	<20	4 (30.77)	9 (69.23)	——	0.006	4 (30.77)	9 (69.23)	——	0.034	2 (15.38)	11 (84.62)	——	0.002	0 (0.00)	13 (100.00)	——	0.036	2 (15.38)	11 (84.62)	——	0.001	4 (30.77)	9 (69.23)	——	0.015
	20~	10 (17.54)	47 (82.46)			16 (28.07)	41 (71.93)			7 (12.28)	50 (87.72)			2 (3.51)	55 (96.49)			6 (10.53)	51 (89.47)			17 (29.82)	40 (70.18)
	30~	12 (30.77)	27 (69.23)			12 (30.77)	27 (69.23)			9 (23.08)	30 (76.92)			6 (15.38)	33 (84.62)			9 (23.08)	30 (76.92)			14 (35.90)	25 (64.10)
	40~	12 (29.27)	29 (70.73)			18 (43.90)	23 (56.10)			13 (31.71)	28 (68.29)			6 (14.63)	35 (85.37)			13 (31.71)	28 (68.29)			19 (46.34)	22 (53.66)
	50~	6 (15.00)	34 (85.00)			10 (25.00)	30 (75.00)			6 (15.00)	34 (85.00)			1 (2.50)	39 (97.50)			5 (12.50)	35 (87.50)			11 (27.50)	29 (72.50)
	60~	2 (3.85)	50 (96.15)			6 (11.54)	46 (88.46)			1 (1.92)	51 (98.08)			1 (1.92)	51 (98.08)			1 (1.92)	51 (98.08)			6 (11.54)	46 (88.46)
	≥70	5 (18.52)	22 (81.48)			6 (22.22)	21 (77.78)			2 (7.41)	25 (92.59)			1 (3.70)	26 (96.30)			2 (7.41)	25 (92.59)			7 (25.93)	20 (74.07)
Occupation	Others	10 (15.87)	53 (84.13)	0.51	0.583	14 (22.22)	49 (77.78)	0.866	0.418	6 (9.52)	57 (90.48)	1.857	0.225	1 (1.59)	62 (98.41)	2.156	0.142	6 (9.52)	57 (90.48)	1.437	0.302	16 (25.40)	47 (74.60)	0.518	0.472
	Farmers	41 (19.90)	165 (80.10)			58 (28.16)	148 (71.84)			34 (16.50)	172 (83.50)			16 (7.77)	190 (92.23)			32 (15.53)	174 (84.47)			62 (30.10)	144 (69.90)
Region	East of Hunan (Changsha‎, Xiangtan, Zhuzhou)	5 (8.47)	54 (91.53)	——	0.026	14 (23.73)	45 (76.27)	8.936	0.062	7 (11.86)	52 (88.14)	——	0.042	3 (5.08)	56 (94.92)	——	0.384	6 (10.17)	53 (89.83)	——	0.018	15 (25.42)	44 (74.58)	7.36	0.118
	South of Hunan (Hengyang, Yongzhou, Chenzhou)	9 (19.15)	38 (80.85)			14 (29.79)	33 (70.21)			7 (14.89)	40 (85.11)			1 (2.13)	46 (97.87)			7 (14.89)	40 (85.11)			14 (29.79)	33 (70.21)
	West of Hunan (Zhangjiajie, xiangxi, Huaihua)	7 (33.33)	14 (66.67)			10 (47.62)	11 (52.38)			7 (33.33)	14 (66.67)			3 (14.29)	18 (85.71)			7 (33.33)	14 (66.67)			10 (47.62)	11 (52.38)
	North of Hunan (Yueyang, Changde)	15 (28.85)	37 (71.15)			17 (32.69)	35 (67.31)			11 (21.15)	41 (78.85)			4 (7.69)	48 (92.31)			11 (21.15)	41 (78.85)			19 (36.54)	33 (63.46)
	Center of Hunan (Loudi, Yiyang, Shaoyang)	15 (16.67)	75 (83.33)			17 (18.89)	73 (81.11)			8 (8.89)	82 (91.11)			6 (6.67)	84 (93.33)			7 (7.78)	83 (92.22)			20 (22.22)	70 (77.78)
Note, numbers in bold means that it was statistically significant.
